# Supplementary material for: Cost-effectiveness analysis of alcohol handrub for the prevention of neonatal bloodstream infections: Evidence from HAI-Ghana study
Source: PLoS One. 2022 Mar 4;17(3):e0264905. doi: 10.1371/journal.pone.0264905 (PMC8896731; doi:10.1371/journal.pone.0264905)
Supplement: S1 Data — (XLSX) [file pone.0264905.s001.xlsx]

## Sheet: BSI dta
Code	NoH	HC	Comparators	BSI	Sex	MoD	PW	LOS	Opv	TC	Drugs	Test	CF	OF	CR	IC	TPC	API
LK3	Korle-Bu Teaching Hospital	KBTH	1	Yes	Female	C/S	0.7	14		122	138	126	207	1086		300	1857	23
DA2	Korle-Bu Teaching Hospital	KBTH	1	Yes	Male	C/S	0.4	28	3	105	152	112	207	443.18	55	460	1429.18	24
LK3	Korle-Bu Teaching Hospital	KBTH	1	Yes	Female	C/S	1.33	68	0	138	210.75	224.12	207	151		385	1177.87	23
EO1	Korle-Bu Teaching Hospital	KBTH	1	Yes	Male	C/S	1.3	14	4	70	489.5	157	207	176	87	136	1252.5	22
LK3	Korle-Bu Teaching Hospital	KBTH	1	Yes	Female	SVD	1.1	34	0	202	144	119	207	116	112	279	977	29
EO1	Korle-Bu Teaching Hospital	KBTH	1	Yes	Female	C/S	1.4	32	3	125	193.11	102	207	85	90	281	958.11	27
EO1	Korle-Bu Teaching Hospital	KBTH	1	Yes	Male	C/S	1.03	43	1	55	152.1	96	207	141		216	812.1	21
LK3	Korle-Bu Teaching Hospital	KBTH	1	Yes	Female	C/S	1.4	42	3	128	103	87	207	233	65	248	943	36
EO1	Korle-Bu Teaching Hospital	KBTH	1	Yes	Male	C/S	1.12	45	1	112	88	169	207	144		395	1003	27
LK3	Korle-Bu Teaching Hospital	KBTH	1	Yes	Male	C/S	1.14	47	0	107	119	144	207	727		454	1651	36
LK3	Korle-Bu Teaching Hospital	KBTH	1	Yes	Male	C/S	1.5	9	5	131	132	55	207	156	895	184	1629	36
EO1	Korle-Bu Teaching Hospital	KBTH	1	Yes	Female	C/S	1.2	48	0	155	240.9	125	207	122	85	464	1243.9	34
LK3	Korle-Bu Teaching Hospital	KBTH	1	Yes	Male	SVD	1.12	53	3	128	208	88	207	77		513	1093	31
EO1	Korle-Bu Teaching Hospital	KBTH	1	Yes	Male	C/S	1.5	15	4	180	174	94	207	56		422	953	26
EO1	Korle-Bu Teaching Hospital	KBTH	1	Yes	Female	SVD	1.2	21	4	66	108.5	87	207	135	77	374	988.5	30
DA2	Korle-Bu Teaching Hospital	KBTH	1	Yes	Male	SVD	1.33	31	4	104	93.4	99	207	221	84	532	1236.4	32
LK3	Korle-Bu Teaching Hospital	KBTH	1	Yes	Male	C/S	1.2	6	7	83	54.8	107	207	135	70	158	731.8	33
EO1	Korle-Bu Teaching Hospital	KBTH	1	Yes	Male	C/S	1.4	30	3	55	71	127	207	177	66	394	1042	34
DA2	Korle-Bu Teaching Hospital	KBTH	1	Yes	Male	C/S	1.3	50	0	132	157.18	178	207	168		184	894.18	26
DA2	Korle-Bu Teaching Hospital	KBTH	1	Yes	Male	C/S	1.3	5		65	135	105.06	207	102		253	802.06	31
LK3	Korle-Bu Teaching Hospital	KBTH	1	Yes	Male	C/S	1.1	38	2	130	50.18	198	207	544	80	264	1343.18	37
EO1	Korle-Bu Teaching Hospital	KBTH	1	Yes	Female	C/S	1.4	31	4	155	108.1	177	207	916	49	218	1675.1	26
EO1	Korle-Bu Teaching Hospital	KBTH	1	Yes	Male	SVD	1.41	18	6	205	63.8	93	207	261	53	275	952.8	27
EO1	Korle-Bu Teaching Hospital	KBTH	1	Yes	Male	C/S	2.4	12	4	110	144	144	207	163	27	268	953	38
DA2	Korle-Bu Teaching Hospital	KBTH	1	Yes	Male	C/S	1.8	16	3	55	133	113	207	102	57	315	927	32
EO1	Korle-Bu Teaching Hospital	KBTH	1	Yes	Female	C/S	1.7	11	4	130	49.75	126.06	207	74	58	288	802.81	31
EO1	Korle-Bu Teaching Hospital	KBTH	1	Yes	Male	C/S	1.71	14	5	35	132	174	207	56	48	285	902	31
EO1	Korle-Bu Teaching Hospital	KBTH	1	Yes	Male	SVD	1.7	13		118	63.1	86	207	71		208	635.1	35
LK3	Korle-Bu Teaching Hospital	KBTH	1	Yes	Female	C/S	2.2	49	0	140	89.2	101	207	56	55	269	777.2	33
LK3	Korle-Bu Teaching Hospital	KBTH	1	Yes	Female	C/S	1.6	9	3	122	84	85	207	56	42	277	751	33
EO1	Korle-Bu Teaching Hospital	KBTH	1	Yes	Female	C/S	1.6	62	1	28	314.8	147	207	1242	38	302	2250.8	32
LK3	Korle-Bu Teaching Hospital	KBTH	1	Yes	Female	C/S	2.5	10	2	155	93	140.06	207	31	12	280	763.06	33
DA2	Korle-Bu Teaching Hospital	KBTH	1	Yes	Male	SVD	2.23	12	2	125	67	193	207	56	73	273	869	27
DA2	Korle-Bu Teaching Hospital	KBTH	1	Yes	Male	C/S	1.88	35	4	144	308.2	178	207	46		285	1024.2	37
LK3	Korle-Bu Teaching Hospital	KBTH	1	Yes	Female	C/S	1.75	17	3	214	68.4	88	207	101	48	303	815.4	38
DA2	Korle-Bu Teaching Hospital	KBTH	1	Yes	Female	C/S	1.6	62	0	201	314.8	104	207	1242		258	2125.8	33
EO1	Korle-Bu Teaching Hospital	KBTH	1	Yes	Male	C/S	1.76	29	2	145	68.14	117	207	74	68	274	808.14	25
DA2	Korle-Bu Teaching Hospital	KBTH	1	Yes	Female	C/S	2.1	9	3	120	31.9	85	207	66	73	87	549.9	32
EO1	Korle-Bu Teaching Hospital	KBTH	1	Yes	Female	C/S	2.53	6	5	55	31.9	76	207	102	49	58	523.9	29
EO1	Korle-Bu Teaching Hospital	KBTH	1	Yes	Male	SVD	2.38	11	3	80	45.8	115	207	62	98	106	633.8	30
DA2	Korle-Bu Teaching Hospital	KBTH	1	Yes	Male	C/S	2.1	34		137	80.15	138	207	236		329	990.15	32
EO1	Korle-Bu Teaching Hospital	KBTH	1	Yes	Female	C/S	1.9	25	3	50	54.14	98	207	245	110	257	971.14	43
DA2	Korle-Bu Teaching Hospital	KBTH	1	Yes	Male	C/S	1.9	17	4	122	35.7	121	207	241.5	67	288	960.2	32
LK3	Korle-Bu Teaching Hospital	KBTH	1	Yes	Male	C/S	1.7	34	2	170	78.3	80	207	218	83	254	920.3	34
DA2	Korle-Bu Teaching Hospital	KBTH	1	Yes	Male	C/S	2.46	21	3	105	194	93	207	372	68	263	1197	33
DA2	Korle-Bu Teaching Hospital	KBTH	1	Yes	Male	C/S	2.02	11	5	113	168.4	77	207	335.7	84.7	116	988.8	35
DA2	Korle-Bu Teaching Hospital	KBTH	1	Yes	Male	C/S	2.13	12	3	148	128	85	207	246	76	269	1011	28
LK3	Korle-Bu Teaching Hospital	KBTH	1	Yes	Female	C/S	1.7	18	4	130	109	196	207	501	85	274	1372	19
EO1	Korle-Bu Teaching Hospital	KBTH	1	Yes	Male	C/S	1.8	7	3	95	234	86	207	256	77	167	1027	32
EO1	Korle-Bu Teaching Hospital	KBTH	1	Yes	Female	C/S	2.3	9	4	108	133	97	207	197.4	56.4	153	843.8	24
EO1	Korle-Bu Teaching Hospital	KBTH	1	Yes	Female	C/S	2.1	8	5	121	143	178	207	79	75	177	859	28
EO1	Korle-Bu Teaching Hospital	KBTH	1	Yes	Female	C/S	2.2	25		100	189.2	91	207	121		162	770.2	40
EO1	Korle-Bu Teaching Hospital	KBTH	1	Yes	Male	C/S	2.2	17	2	86	155	123	207	282	55	174	996	37
LK3	Korle-Bu Teaching Hospital	KBTH	1	Yes	Female	C/S	4.07	22	3	72	152	109	207	52	87	186	793	36
EO1	Korle-Bu Teaching Hospital	KBTH	1	Yes	Male	C/S	4.2	7	4	95	142	98	207	82	75	167	771	29
DA2	Korle-Bu Teaching Hospital	KBTH	1	Yes	Male	C/S	4.08	9		80	144	65.06	207	85		180	681.06	28
LK3	Korle-Bu Teaching Hospital	KBTH	1	Yes	Male	SVD	4.08	4	4	210	132	116	207	73	68	128	724	27
EO1	Korle-Bu Teaching Hospital	KBTH	1	Yes	Male	C/S	4.29	13	3	162	207	114	207	216	45	304	1093	31
EO1	Korle-Bu Teaching Hospital	KBTH	1	Yes	Female	C/S	2.65	35	0	144	140	111	207	76	84	280	898	25
LK3	Korle-Bu Teaching Hospital	KBTH	1	Yes	Female	C/S	2.77	65	4	280	52.1	89	207	42		229	619.1	24
EO1	Korle-Bu Teaching Hospital	KBTH	1	Yes	Female	C/S	2.9	42	2	144	182	184	207	189	63	311	1136	22
EO1	Korle-Bu Teaching Hospital	KBTH	1	Yes	Male	C/S	2.9	39	3	80	122	198	207	151	78	267	1023	32
LK3	Korle-Bu Teaching Hospital	KBTH	1	Yes	Male	C/S	3.2	44	0	58	85	104	207	137	88	285	906	27
LK3	Korle-Bu Teaching Hospital	KBTH	1	Yes	Male	C/S	2.6	6	4	270	131	152	207	66	78	322	956	29
LK3	Korle-Bu Teaching Hospital	KBTH	1	Yes	Female	C/S	3.32	8		251	57.4	107	207	47		276	694.4	25
DA2	Korle-Bu Teaching Hospital	KBTH	1	Yes	Male	C/S	2.8	5	3	55	122	96	207	65	67	208	765	25
EO1	Korle-Bu Teaching Hospital	KBTH	1	Yes	Female	C/S	2.7	32		155	48.3	98	207	48		263	664.3	36
EO1	Korle-Bu Teaching Hospital	KBTH	1	Yes	Male	C/S	2.72	22	3	142	133	122	207	64	63	312	901	31
DA2	Korle-Bu Teaching Hospital	KBTH	1	Yes	Male	SVD	3.9	5	4	80	144	75	207	250	57	264	997	29
EO1	Korle-Bu Teaching Hospital	KBTH	1	Yes	Female	C/S	3.35	7	4	128	104	102	207	21	46	254	734	34
EO1	Korle-Bu Teaching Hospital	KBTH	1	Yes	Female	C/S	3.1	18		217	552	113	207	171		217	1260	26
EO1	Korle-Bu Teaching Hospital	KBTH	1	Yes	Male	C/S	2.8	7	3	110	203	116	207	66	42	226	860	27
EO1	Korle-Bu Teaching Hospital	KBTH	1	Yes	Male	C/S	2.8	7	4	133	133	85	207	95	18	173	711	22
DA2	Korle-Bu Teaching Hospital	KBTH	1	Yes	Male	C/S	3.08	14	3	160	231	50	207	105	29	202	824	24
DA2	Korle-Bu Teaching Hospital	KBTH	1	Yes	Male	C/S	2.8	5	4	144	138	122	207	380	66	150	1063	23
LK3	Korle-Bu Teaching Hospital	KBTH	1	Yes	Female	C/S	3.32	8		55	57.4	170	207	202		174	810.4	28
LK3	Korle-Bu Teaching Hospital	KBTH	1	Yes	Male	C/S	3.3	6	7	138	331	152	207	188	28	294	1200	31
LK3	Korle-Bu Teaching Hospital	KBTH	1	Yes	Male	C/S	3.2	16	3	127	184	194	207	203	57	154	999	35
DA2	Korle-Bu Teaching Hospital	KBTH	1	Yes	Female	C/S	3.26	9	5	218	163	89	207	161	63.2	188	871.2	28
EO1	Korle-Bu Teaching Hospital	KBTH	1	Yes	Male	C/S	2.8	30	0	82	212	118	207	205		700	1442	26
EO1	Korle-Bu Teaching Hospital	KBTH	1	Yes	Male	SVD	3.4	2		82	148	165	207	163		400	1083	31
LK3	Korle-Bu Teaching Hospital	KBTH	1	Yes	Female	C/S	2.8	19	3	98	208	152	207	122	56	183	928	27
DA2	Korle-Bu Teaching Hospital	KBTH	1	Yes	Female	SVD	3.5	5	5	122	87	160.06	207	221	68.9	635	1378.96	23
EO1	Korle-Bu Teaching Hospital	KBTH	1	Yes	Male	C/S	2.1	22	4	114	48.5	118	207	316	74.5	138	902	33
EO1	Korle-Bu Teaching Hospital	KBTH	1	Yes	Male	C/S	2.8	12	3	95	31.9	147	207	120	93	214	812.9	28
EO1	Korle-Bu Teaching Hospital	KBTH	1	Yes	Male	C/S	3.4	32	2	68	137.45	98	207	165	60	139	806.45	24
LK3	Korle-Bu Teaching Hospital	KBTH	1	Yes	Female	C/S	3	19	3	92	35.7	140	207	86	76	112	656.7	25
DA2	Korle-Bu Teaching Hospital	KBTH	1	Yes	Male	C/S	2.7	6	7	119	209	145.06	207	161	75	212	1009.06	34
DA2	Korle-Bu Teaching Hospital	KBTH	1	Yes	Male	C/S	3.35	5	5	108	138	267.06	207	211	28	232	1083.06	39
LK3	Korle-Bu Teaching Hospital	KBTH	1	Yes	Male	C/S	3.04	8	3	76	73	55.06	207	246	75.18	287	943.24	32
LK3	Korle-Bu Teaching Hospital	KBTH	1	Yes	Male	C/S	2.6	47		58	73	104	291	117		131	716	27
LK3	Korle-Bu Teaching Hospital	KBTH	1	Yes	Male	C/S	3.7	15	4	77	178	369.24	207	419	36	274	1483.24	34
LK3	Korle-Bu Teaching Hospital	KBTH	1	Yes	Male	C/S	3.7	12	3	93	142	155.06	207	125	58	400	1087.06	33
LK3	Korle-Bu Teaching Hospital	KBTH	1	Yes	Male	C/S	3.32	14	3	113	88	209	207	111	56	135	806	23
LK3	Korle-Bu Teaching Hospital	KBTH	1	Yes	Female	C/S	3.08	3	5	181	89	147	207	84.4	55	250	832.4	27
LK3	Korle-Bu Teaching Hospital	KBTH	1	Yes	Male	C/S	3.5	8	5	130	80	149	207	106	35	900	1477	21
EO1	Korle-Bu Teaching Hospital	KBTH	1	Yes	Female	C/S	3.5	6		122	76	145	207	172		800	1400	27
EO1	Korle-Bu Teaching Hospital	KBTH	1	Yes	Female	C/S	3.06	13		147	80.4	157	207	320		800	1564.4	32
EO1	Korle-Bu Teaching Hospital	KBTH	1	Yes	Male	C/S	3	7	6	85	88	209	207	121	42	169	836	34
EO1	Korle-Bu Teaching Hospital	KBTH	1	Yes	Female	C/S	2.6	2		131	147	95	207	171		200	820	30
EO1	Korle-Bu Teaching Hospital	KBTH	2	Yes	Female	SVD	1.6	14	1	74	89	98	207	30	18	112.03	554.03	32
EO1	Korle-Bu Teaching Hospital	KBTH	2	Yes	Female	C/S	1.6	5	3	69	76	71.8	207	74	44	68	540.8	30
EO1	Korle-Bu Teaching Hospital	KBTH	2	Yes	Female	C/S	1.2	9	2	88	72.4	88	207	95	24	96	582.4	29
LK3	Korle-Bu Teaching Hospital	KBTH	2	Yes	Male	C/S	1.2	11	2	58	95	98	207	120	32	173	725	28
LK3	Korle-Bu Teaching Hospital	KBTH	2	Yes	Female	C/S	2.2	14	2	78	95	87	207	76	11	130	606	34
LK3	Korle-Bu Teaching Hospital	KBTH	2	Yes	Female	SVD	1.4	17	1	59	89	83	207	83	38	101	601	31
LK3	Korle-Bu Teaching Hospital	KBTH	2	Yes	Male	C/S	1.1	14	1	70	45	78	207	45	27	122	524	27
LK3	Korle-Bu Teaching Hospital	KBTH	2	Yes	Male	C/S	1.2	11	2	95	49.8	95	207	89	14	104	558.8	33
LK3	Korle-Bu Teaching Hospital	KBTH	2	Yes	Female	C/S	1.8	12	1	45	112	68	207	90	55	120	652	37
LK3	Korle-Bu Teaching Hospital	KBTH	2	Yes	Female	SVD	1.2	8	2	85	80	77	207	55	34	94	547	39
LK3	Korle-Bu Teaching Hospital	KBTH	2	Yes	Male	C/S	1.6	13	1	114	52.9	98	207	67	28	78	530.9
LK3	Korle-Bu Teaching Hospital	KBTH	2	Yes	Female	C/S	1.6	21	0	55	37	62	207	115	33	75	529	32
DA2	Korle-Bu Teaching Hospital	KBTH	2	Yes	Male	C/S	1.2	6		68	97	123.56	207	67		88	582.56	33
DA2	Korle-Bu Teaching Hospital	KBTH	2	Yes	Female	SVD	1.4	14	2	83	54	72	207	45	47	124	549	23
DA2	Korle-Bu Teaching Hospital	KBTH	2	Yes	Male	SVD	1.6	11	2	79	73	60.06	207	58	22	104	524.06	27
DA2	Korle-Bu Teaching Hospital	KBTH	2	Yes	Male	SVD	1.4	14	2	95	92	95	207	87	15	105	601	34
DA2	Korle-Bu Teaching Hospital	KBTH	2	Yes	Female	SVD	1.5	9	3	38	75	80	207	75	18	55	510	24
DA2	Korle-Bu Teaching Hospital	KBTH	2	Yes	Female	SVD	1.2	12	3	50	107	125	207	63	32	109	643	31
DA2	Korle-Bu Teaching Hospital	KBTH	2	Yes	Female	SVD	1.2	10		39	98	67	207	86		122	580	24
LK3	Korle-Bu Teaching Hospital	KBTH	2	Yes	Female	C/S	2.3	17	1	57	54	84	207	82	30	121	578	30
LK3	Korle-Bu Teaching Hospital	KBTH	2	Yes	Female	SVD	1.1	14	3	75	72	65	207	90	11	128	573	27
DA2	Korle-Bu Teaching Hospital	KBTH	2	Yes	Male	SVD	1.4	19	2	102	59	78.16	207	82	72	132	630.16	31
EO1	Korle-Bu Teaching Hospital	KBTH	2	Yes	Female	SVD	1.1	25	0	89	63	93	207	56	25	104	548	28
EO1	Korle-Bu Teaching Hospital	KBTH	2	Yes	Female	C/S	1.4	18	2	73	95	87	207	85	30	254	758	33
EO1	Korle-Bu Teaching Hospital	KBTH	2	Yes	Female	C/S	1.1	13	3	91	87	126	207	82	38	113	653	34
DA2	Korle-Bu Teaching Hospital	KBTH	2	Yes	Male	SVD	2.2	17	2	106	85.3	85	207	97	16	127	617.3	29
LK3	Korle-Bu Teaching Hospital	KBTH	2	Yes	Female	C/S	2.2	12	2	88	85	76	207	84	30	201	683	30
DA2	Korle-Bu Teaching Hospital	KBTH	2	Yes	Male	SVD	1.5	19	3	56	48	58	207	66	22	190	591	30
EO1	Korle-Bu Teaching Hospital	KBTH	2	Yes	Female	SVD	1.7	23	2	48	85	85	207	110	28	145	660	28
EO1	Korle-Bu Teaching Hospital	KBTH	2	Yes	Male	C/S	1.6	16	3	59	67	99	207	61	32	140	606	26
DA2	Korle-Bu Teaching Hospital	KBTH	2	Yes	Male	C/S	1.3	8		67	115	85	207	85		105	597	29
LK3	Korle-Bu Teaching Hospital	KBTH	2	Yes	Female	C/S	1.2	14	2	80	55	110	207	88	45	148	653	29
EO1	Korle-Bu Teaching Hospital	KBTH	2	Yes	Male	C/S	2	11	3	95	93	60.06	207	45	17	100	522.06	27
EO1	Korle-Bu Teaching Hospital	KBTH	2	Yes	Female	C/S	2.3	13	1	48	53	98	207	48	14	245	665	32
LK3	Korle-Bu Teaching Hospital	KBTH	2	Yes	Male	C/S	1.9	11	2	73	31.9	85	207	75	52	200	650.9	33
DA2	Korle-Bu Teaching Hospital	KBTH	2	Yes	Female	C/S	2.4	13	2	77	86	80	207	95	12	99	579	28
EO1	Korle-Bu Teaching Hospital	KBTH	2	Yes	Male	C/S	1.3	19	1	45	75	78	207	81	10	103	554	31
EO1	Korle-Bu Teaching Hospital	KBTH	2	Yes	Female	C/S	1.5	17	3	68	82	96	207	64	17	80	546	27
EO1	Korle-Bu Teaching Hospital	KBTH	2	Yes	Male	C/S	1.2	14	2	116	86	67	207	79	14	55	508	33
DA2	Korle-Bu Teaching Hospital	KBTH	2	Yes	Male	C/S	1.7	17		49	115	116	207	55		95	588	31
LK3	Korle-Bu Teaching Hospital	KBTH	2	Yes	Female	SVD	1.8	16	1	125	48.1	75	207	84	63	113	590.1	27
LK3	Korle-Bu Teaching Hospital	KBTH	2	Yes	Female	SVD	1.2	11	2	57	98	77	207	98	15	77	572	29
LK3	Korle-Bu Teaching Hospital	KBTH	2	Yes	Female	SVD	1.9	19	2	89	115	67	207	82	30	69	570	30
LK3	Korle-Bu Teaching Hospital	KBTH	2	Yes	Female	C/S	1.9	16	1	88	65.13	78	207	125	13	108	596.13	35
DA2	Korle-Bu Teaching Hospital	KBTH	2	Yes	Female	C/S	1.4	11	2	63	136.2	64	207	34	8	133	582.2	31
DA2	Korle-Bu Teaching Hospital	KBTH	2	Yes	Male	C/S	1.2	18	2	99	158	67	207	145	14	74	665	36
LK3	Korle-Bu Teaching Hospital	KBTH	2	Yes	Female	C/S	1.5	21	1	83	73	95	207	69	18	108	570	29
DA2	Korle-Bu Teaching Hospital	KBTH	2	Yes	Male	C/S	1.8	18	2	55	98	69	207	76	19	98	567	34
EO1	Korle-Bu Teaching Hospital	KBTH	2	Yes	Male	C/S	1.3	22	1	95	89	97	207	84	12	166	655	31
EO1	Korle-Bu Teaching Hospital	KBTH	2	Yes	Male	SVD	1.8	23	2	44	73	72	207	90	12	103	557	35
DA2	Korle-Bu Teaching Hospital	KBTH	2	Yes	Female	C/S	2.2	21	1	36	67	74	207	75	13	104	540	28
DA2	Korle-Bu Teaching Hospital	KBTH	2	Yes	Female	SVD	2.4	21	1	105	95	127	207	71	18	172	690	27
DA2	Korle-Bu Teaching Hospital	KBTH	2	Yes	Female	C/S	1.1	13		58	114.1	76	207	58		190	645.1	34
EO1	Korle-Bu Teaching Hospital	KBTH	2	Yes	Male	SVD	1.3	9	3	93	57	66	207	93	11	155	589	27
EO1	Korle-Bu Teaching Hospital	KBTH	2	Yes	Female	SVD	3	11	2	104	69	84	207	72	25	113	570	36
EO1	Korle-Bu Teaching Hospital	KBTH	2	Yes	Male	SVD	2.9	14	2	115	85	73	207	60	15	115	555	29
DA2	Korle-Bu Teaching Hospital	KBTH	2	Yes	Male	SVD	3	12	3	119	57	76	207	225	18	112.07	695.07	24
EO1	Korle-Bu Teaching Hospital	KBTH	2	Yes	Female	SVD	2.6	17	1	83	65	89	207	200	21	155	737	27
LK3	Korle-Bu Teaching Hospital	KBTH	2	Yes	Male	SVD	2.8	13	2	75	66	76	207	85	60	170	664	25
EO1	Korle-Bu Teaching Hospital	KBTH	2	Yes	Female	C/S	3.3	13	2	84	67	88	207	145	17	248	772	31
EO1	Korle-Bu Teaching Hospital	KBTH	2	Yes	Male	SVD	2.7	18	3	92	89	92	207	180	19	85	672	26
EO1	Korle-Bu Teaching Hospital	KBTH	2	Yes	Female	SVD	3.4	21	1	48	58	78	207	63	84	102	592	29
LK3	Korle-Bu Teaching Hospital	KBTH	2	Yes	Female	C/S	3.2	17	2	83	64	75	207	80	22	103	551	32
EO1	Korle-Bu Teaching Hospital	KBTH	2	Yes	Male	SVD	3.4	15	2	55	78	76	207	120	35	59	575	22
LK3	Korle-Bu Teaching Hospital	KBTH	2	Yes	Female	C/S	3.8	11	4	75	15	87	277.5	55	30	85	549.5	27
LK3	Korle-Bu Teaching Hospital	KBTH	2	Yes	Male	SVD	3.4	16	1	64	87	80	207	180	45	69	668	31
LK3	Korle-Bu Teaching Hospital	KBTH	2	Yes	Female	C/S	3.4	21	2	75	42.7	78	207	74	15	102	518.7	34
DA2	Korle-Bu Teaching Hospital	KBTH	2	Yes	Female	C/S	3.3	16	1	80	67	77	207	68	19	83	521	29
LK3	Korle-Bu Teaching Hospital	KBTH	2	Yes	Male	C/S	3.7	12	2	66	49.15	78	207	92	37	116	579.15	30
DA2	Korle-Bu Teaching Hospital	KBTH	2	Yes	Male	C/S	3	17	1	117	58.2	94	207	110	29	78	576.2	33
EO1	Korle-Bu Teaching Hospital	KBTH	2	Yes	Male	C/S	3.2	15	2	48	54.7	86	207	55	44	92	538.7	27
LK3	Korle-Bu Teaching Hospital	KBTH	2	Yes	Male	SVD	3.1	12		85	116.12	75	207	104.3		88	590.42	32
EO1	Korle-Bu Teaching Hospital	KBTH	2	Yes	Male	C/S	3.5	10	2	67	46	81	207	115	87	94	630	27
LK3	Korle-Bu Teaching Hospital	KBTH	2	Yes	Male	C/S	3.3	16	2	96	42.5	68	207	61.5	39	118	536	33
EO1	Korle-Bu Teaching Hospital	KBTH	2	Yes	Male	C/S	0.8	18	1	83	63	76	207	57		98	501	29
EO1	Korle-Bu Teaching Hospital	KBTH	2	Yes	Male	C/S	0.9	21	1	101	67	69	207	104	56	45	548	28
LK3	Korle-Bu Teaching Hospital	KBTH	2	Yes	Female	C/S	0.9	16	2	87	55	67	207	78	44	69	520	27
LK3	Korle-Bu Teaching Hospital	KBTH	2	Yes	Male	SVD	0.9	11	1	115	62	79	207	55	86	93	582	33
EO1	Korle-Bu Teaching Hospital	KBTH	2	Yes	Male	C/S	0.8	9	2	46	47	77	207	130	56	59	576	28
EO1	Korle-Bu Teaching Hospital	KBTH	2	Yes	Female	C/S	0.9	12	2	84	24	84	207	178	179	74	746	35
EO1	Korle-Bu Teaching Hospital	KBTH	2	Yes	Male	C/S	0.8	10	2	95	45	65.06	207	53	17	45	432.06	30
DA2	Korle-Bu Teaching Hospital	KBTH	2	Yes	Female	C/S	0.9	14	1	55	51	84	207	63	135	38	578	19
LK3	Korle-Bu Teaching Hospital	KBTH	2	Yes	Male	C/S	0.8	11	2	82	55	79	207	120	120	107	688	32
EO1	Korle-Bu Teaching Hospital	KBTH	2	Yes	Male	C/S	4.1	9	2	108	49	87	207	150	108	86	687	29

## Sheet: Code
	Code description for BSI dta.
Code	Data collectors unique identity
NoH	Name of hospital
HC	Hospital code
Comparators	1 equal no intervention, 2 equal intervention
BSI	Bloodstream infection status
Sex	Gender of patient
MoD	Mode of delivery
PW	Patient weight
LOS	Length of stay
Opv	Number of outpatient visit
TC	Transport cost
Grugs	Cost of drugs
Test	Cost of laboratory tests
CF	Consultation fees
OF	Non medical cost
CR	Cost of review visits
IC	Indirect cost due to absenteeism from work
TPC	Total patient cost
API	Age of person interviewed
PI	Person interviewed
PBG	Patient blood group
Remarks	Is patient dead or alive at the end of the data collection.
